# Supplementary material for: Early Discontinuation of Prophylactic Antibiotics Is Not Associated with Increased Surgical Site Infection Risk in Spine Surgery: A Nationwide Cohort Study
Source: Antibiotics (Basel). 2026 Mar 6;15(3):272. doi: 10.3390/antibiotics15030272 (PMC13023957; doi:10.3390/antibiotics15030272)
Supplement: Supplementary file 1 [file antibiotics-15-00272-s001.zip]

Archive with 1 entries (1 files):
- antibiotics-4162892-supplementary.pdf
